# Supplementary material for: Fitting of Growth Curves and Estimation of Genetic Relationship between Growth Parameters of Qianhua Mutton Merino
Source: Genes (Basel). 2024 Mar 21;15(3):390. doi: 10.3390/genes15030390 (PMC10969850; doi:10.3390/genes15030390)
Supplement: Supplementary file 1 [file genes-15-00390-s001.zip]

Archive with 1 entries (1 files):
- genes-2901010-supplementary.pdf
